# Supplementary material for: Favorable Preclinical Pharmacological Profile of a Novel Antimalarial Pyrrolizidinylmethyl Derivative of 4-amino-7-chloroquinoline with Potent In Vitro and In Vivo Activities
Source: Biomolecules. 2023 May 14;13(5):836. doi: 10.3390/biom13050836 (PMC10216263; doi:10.3390/biom13050836)
Supplement: Supplementary file 1 [file biomolecules-13-00836-s001.zip]

Archive with 1 entries (1 files):
- biomolecules-2303677-supplementary.pdf
